# Supplementary material for: Studies of the Functionalized α-Hydroxy-p-Quinone Imine Derivatives Stabilized by Intramolecular Hydrogen Bond
Source: Molecules. 2024 Apr 3;29(7):1613. doi: 10.3390/molecules29071613 (PMC11013408; doi:10.3390/molecules29071613)
Supplement: Supplementary file 1 [file molecules-29-01613-s001.zip]

Archive with 1 entries (1 files):
- molecules-2927989-supplementary.pdf
